# Supplementary material for: An outbreak of a rare Shiga-toxin-producing Escherichia coli serotype (O117:H7) among men who have sex with men
Source: Microb Genom. 2018 May 21;4(7):e000181. doi: 10.1099/mgen.0.000181 (PMC6113874; doi:10.1099/mgen.0.000181)
Supplement: Supplementary File 2 [file mgen-4-181-s002.xls]

## Sheet: Table S1
Isolates and source		Accession information			Patient details								Other results		Antimicrobial resistance genes																				Predicted resistance phenotype								Virulence determinants
Isolate	From	ENA accession	PacBio sequenced	PacBio accessions	Region	Receipt Date	Age	Sex	Year	Travel	Foreign Travel	Summary	Part of outbreak clade	Azithromycin MIC (mg/mL)	gyrA 83	aadA1	aadA2	aadA5	blaTEM-1B	blaTEM-1C	dfrA1	dfrA12	dfrA14	dfrA17	dfrA5	erm(B)	mph(A)	QnrS1	strA	strB	sul1	sul2	tet(A)	tet(B)	Quinolones	Aminoglycosides	Beta-lactams	Trimethoprims	Macrolides	Streptomycin	Sulfonamides	Tetracyclines	astA	capU	cba	celb	gad	iha	iroN
23160	Non-routine WGS	SRR6375615			Midlands and East of England	2012-11-15	35	M	2012	High risk	Jordan	Africa			L	Absent	Absent	Absent	Absent	Absent	Absent	Absent	Absent	Absent	Present	Absent	Absent	Absent	Present	Present	Present	Present	Absent	Absent	Resistance	Susceptible	Susceptible	Resistance	Susceptible	Resistance	Resistance	Susceptible		Present			Present	Present
23162	Non-routine WGS	SRR6375618			South of England	2013-08-16	22.3425	F	2013	High risk	South American continent	Latin America	Yes		L	Present	Absent	Absent	Absent	Absent	Present	Absent	Absent	Absent	Present	Absent	Absent	Absent	Present	Present	Absent	Present	Absent	Absent	Resistance	Resistance	Susceptible	Resistance	Susceptible	Resistance	Resistance	Susceptible	Present	Present			Present	Present
23164	MSM outbreak 2014	SRR6375612			South of England	2013-11-14	32.8959	M	2013	Outbreak	MSM outbreak	None	Yes		L	Absent	Absent	Absent	Present	Absent	Absent	Absent	Absent	Absent	Present	Absent	Absent	Absent	Present	Present	Absent	Present	Present	Absent	Resistance	Susceptible	Resistance	Resistance	Susceptible	Resistance	Resistance	Resistance		Present			Present	Present
23165	MSM outbreak 2014	SRR6375616			London	2014-02-12	33	M	2014	Outbreak	MSM outbreak	None	Yes	>256	L	Absent	Present	Absent	Present	Absent	Absent	Present	Absent	Absent	Present	Absent	Present	Absent	Present	Present	Present	Present	Present	Absent	Resistance	Resistance	Resistance	Resistance	Resistance	Resistance	Resistance	Resistance		Present			Present	Present
23166	MSM outbreak 2014	SRR6375610			South of England	2014-03-04	48.4986	M	2014	Outbreak	MSM outbreak	None	Yes	128	L	Absent	Present	Absent	Absent	Absent	Absent	Present	Absent	Absent	Present	Absent	Present	Absent	Present	Present	Present	Present	Absent	Absent	Resistance	Resistance	Susceptible	Resistance	Resistance	Resistance	Resistance	Susceptible		Present			Present	Present
23167	MSM outbreak 2014	SRR6375611			North of England	2014-03-23	23	M	2014	Outbreak	MSM outbreak	None	Yes		L	Absent	Absent	Absent	Absent	Absent	Absent	Absent	Absent	Absent	Present	Absent	Absent	Absent	Absent	Absent	Present	Absent	Absent	Absent	Resistance	Susceptible	Susceptible	Resistance	Susceptible	Susceptible	Resistance	Susceptible	Present	Present			Present	Present
23168	MSM outbreak 2014	SRR6375608	54614	ERS1746628 (ECMSM01171)	South of England	2014-06-12	46	M	2014	Outbreak	MSM outbreak	None	Yes	>256	L	Absent	Present	Absent	Present	Absent	Absent	Present	Absent	Absent	Present	Absent	Present	Absent	Present	Present	Present	Present	Present	Absent	Resistance	Resistance	Resistance	Resistance	Resistance	Resistance	Resistance	Resistance		Present			Present	Present
23169	MSM outbreak 2014	SRR6375609	54721	ERS1746629 (ECMSM01172)	London	2014-06-13	40.9342	M	2014	Outbreak	MSM outbreak	None	Yes	>256	L	Absent	Present	Absent	Absent	Absent	Absent	Present	Absent	Absent	Present	Absent	Present	Absent	Present	Present	Present	Present	Absent	Absent	Resistance	Resistance	Susceptible	Resistance	Resistance	Resistance	Resistance	Susceptible	Present	Present	Present	Present	Present	Present
151-06	Ref PMCID PMC3739510	SRR935489				2006		ND	2006	High risk	India	Asia			L	Present	Absent	Absent	Absent	Absent	Present	Absent	Absent	Absent	Absent	Absent	Absent	Absent	Present	Present	Absent	Present	Absent	Absent	Resistance	Resistance	Susceptible	Resistance	Susceptible	Resistance	Resistance	Susceptible	Present	Present			Present	Present
754-10	Ref PMCID PMC3739510	SRR935495			London	2010-06-11	20	F	2010	High risk	South American continent	Latin America	Yes		L	Absent	Absent	Absent	Absent	Absent	Absent	Absent	Absent	Absent	Absent	Absent	Present	Absent	Absent	Absent	Present	Absent	Absent	Absent	Resistance	Susceptible	Susceptible	Susceptible	Resistance	Susceptible	Resistance	Susceptible	Present	Present			Present	Present
SRR3574253	Routine WGS post 2014	SRR3574253			South of England	2016-04-20	57.737	F	2016	High risk	India	Asia			L	Absent	Absent	Absent	Absent	Absent	Absent	Absent	Absent	Absent	Present	Absent	Present	Absent	Absent	Present	Present	Present	Absent	Absent	Resistance	Susceptible	Susceptible	Resistance	Resistance	Susceptible	Resistance	Susceptible		Present			Present	Present	Present
SRR4787759	Routine WGS post 2014	SRR4787759			South of England	2016-09-26	20.6219	M	2016	High risk	Peru	Latin America	Yes		L	Absent	Absent	Absent	Absent	Absent	Absent	Absent	Absent	Absent	Present	Absent	Absent	Absent	Absent	Absent	Absent	Absent	Absent	Absent	Resistance	Susceptible	Susceptible	Resistance	Susceptible	Susceptible	Susceptible	Susceptible	Present	Present		Present	Present	Present
SRR5005494	Routine WGS post 2014	SRR5005494			South of England	2016-09-12	28.2575	F	2016	None	No	None			L	Absent	Absent	Absent	Absent	Absent	Present	Absent	Absent	Absent	Absent	Absent	Absent	Absent	Absent	Absent	Absent	Absent	Absent	Absent	Resistance	Susceptible	Susceptible	Resistance	Susceptible	Susceptible	Susceptible	Susceptible		Present			Present	Present	Present
SRR5023723	Routine WGS post 2014	SRR5023723			South of England	2014-10-09	3.46027	F	2014	High risk	India	Asia			L	Present	Absent	Absent	Absent	Absent	Present	Absent	Absent	Absent	Absent	Absent	Absent	Absent	Present	Present	Absent	Present	Absent	Absent	Resistance	Resistance	Susceptible	Resistance	Susceptible	Resistance	Resistance	Susceptible		Present			Present	Present
SRR6008941	Routine WGS post 2014	SRR6008941			South of England	2017-05-10	10.6986	F	2017	None	No	None			L	Absent	Absent	Absent	Absent	Absent	Absent	Absent	Absent	Absent	Present	Present	Present	Present	Absent	Absent	Present	Absent	Absent	Absent	Resistance	Susceptible	Susceptible	Resistance	Resistance	Susceptible	Resistance	Susceptible	Present	Present			Present	Present
SRR6008942	Routine WGS post 2014	SRR6008942			Midlands and East of England	2017-02-02	25.011	M	2017	High risk	Asian continent	Asia			L	Absent	Absent	Present	Absent	Absent	Absent	Absent	Absent	Present	Absent	Absent	Present	Absent	Absent	Absent	Present	Absent	Absent	Absent	Resistance	Resistance	Susceptible	Resistance	Resistance	Susceptible	Resistance	Susceptible	Present	Present		Present	Present	Present
SRR6008943	Routine WGS post 2014	SRR6008943			London	2016-12-23	33.8877	M	2016	Unknown	Unknown				L	Absent	Present	Absent	Present	Absent	Absent	Present	Absent	Absent	Present	Absent	Present	Absent	Present	Absent	Present	Present	Present	Absent	Resistance	Resistance	Resistance	Resistance	Resistance	Susceptible	Resistance	Resistance	Present	Present			Present	Present
SRR6009919	Routine WGS post 2014	SRR6009919			London	2017-01-24	25.5863	M	2017	None	No	None	Yes		L	Present	Absent	Absent	Absent	Present	Present	Absent	Absent	Absent	Absent	Absent	Absent	Absent	Present	Present	Present	Present	Present	Absent	Resistance	Resistance	Resistance	Resistance	Susceptible	Resistance	Resistance	Resistance		Present			Present	Present
SRR6009920	Routine WGS post 2014	SRR6009920			London	2016-11-09	47.4658	M	2016	Unknown	Unknown				L	Absent	Absent	Absent	Present	Absent	Present	Absent	Absent	Absent	Present	Absent	Absent	Absent	Present	Present	Absent	Present	Present	Absent	Resistance	Susceptible	Resistance	Resistance	Susceptible	Resistance	Resistance	Resistance		Present			Present	Present	Present
SRR6009921	Routine WGS post 2014	SRR6009921			South of England	2016-07-26	35.0575	M	2016	None	No	None			L	Absent	Absent	Absent	Absent	Absent	Absent	Absent	Absent	Absent	Present	Absent	Absent	Absent	Present	Present	Absent	Present	Absent	Absent	Resistance	Susceptible	Susceptible	Resistance	Susceptible	Resistance	Resistance	Susceptible	Present	Present			Present	Present
SRR6009922	Routine WGS post 2014	SRR6009922			South of England	2016-10-21	27.3781	M	2016	None	No	None			L	Absent	Absent	Absent	Present	Absent	Present	Absent	Absent	Absent	Present	Absent	Absent	Absent	Present	Present	Absent	Present	Present	Absent	Resistance	Susceptible	Resistance	Resistance	Susceptible	Resistance	Resistance	Resistance		Present			Present	Present	Present
23157	Non-routine WGS	SRR6375620			South West	2011-09-23	54	M	2011	High risk	Libya	Africa			S	Absent	Absent	Absent	Present	Absent	Absent	Absent	Absent	Absent	Absent	Absent	Absent	Absent	Present	Present	Absent	Present	Present	Absent	Susceptible	Susceptible	Resistance	Susceptible	Susceptible	Resistance	Resistance	Resistance	Present	Present			Present	Present
23161	Non-routine WGS	SRR6375614			Midlands and East of England	2013-05-28	63	M	2013	None	No	None			S	Absent	Absent	Absent	Present	Absent	Absent	Absent	Absent	Absent	Absent	Absent	Absent	Absent	Present	Present	Absent	Present	Present	Absent	Susceptible	Susceptible	Resistance	Susceptible	Susceptible	Resistance	Resistance	Resistance	Present	Present			Present	Present
23163	Non-routine WGS	SRR6375617			North of England	2013-09-12	44	F	2013	LR	Australia	Pacific			S	Absent	Absent	Absent	Present	Absent	Absent	Absent	Absent	Absent	Absent	Absent	Absent	Absent	Present	Present	Absent	Present	Present	Absent	Susceptible	Susceptible	Resistance	Susceptible	Susceptible	Resistance	Resistance	Resistance		Present			Present	Present
290-10	Ref PMCID PMC3739510	SRR935491			East	2010-02-04	59	F	2010	High risk	Cuba	Latin America			S	Present	Absent	Absent	Absent	Absent	Present	Absent	Absent	Absent	Absent	Absent	Absent	Absent	Absent	Absent	Absent	Present	Absent	Present	Susceptible	Resistance	Susceptible	Resistance	Susceptible	Susceptible	Resistance	Resistance		Present			Present	Present	Present
371-08	Ref PMCID PMC3739510	SRR935493				2008		ND	2008	High risk	Egypt	Africa			S	Absent	Absent	Absent	Present	Absent	Absent	Absent	Absent	Absent	Absent	Absent	Absent	Absent	Present	Present	Absent	Present	Present	Absent	Susceptible	Susceptible	Resistance	Susceptible	Susceptible	Resistance	Resistance	Resistance	Present	Present			Present	Present
SRR3240989	Routine WGS post 2014	SRR3240989			Midlands and East of England	2015-01-05	55.1973	F	2015	High risk	Egypt	Africa			S	Absent	Absent	Absent	Present	Absent	Absent	Absent	Absent	Absent	Absent	Absent	Absent	Absent	Present	Present	Absent	Present	Present	Absent	Susceptible	Susceptible	Resistance	Susceptible	Susceptible	Resistance	Resistance	Resistance		Present			Present	Present
SRR3581326	Routine WGS post 2014	SRR3581326			London	2015-12-22	42.8548	F	2015	High risk	Tanzania, united republic of	Africa			S	Absent	Absent	Absent	Present	Absent	Absent	Absent	Absent	Absent	Absent	Absent	Absent	Absent	Present	Present	Absent	Present	Present	Absent	Susceptible	Susceptible	Resistance	Susceptible	Susceptible	Resistance	Resistance	Resistance		Present			Present	Present
SRR3581438	Routine WGS post 2014	SRR3581438			Midlands and East of England	2015-09-14	12.5205	M	2015	High risk	African continent	Africa			S	Present	Absent	Absent	Absent	Absent	Present	Absent	Absent	Absent	Absent	Absent	Absent	Absent	Absent	Absent	Absent	Present	Absent	Present	Susceptible	Resistance	Susceptible	Resistance	Susceptible	Susceptible	Resistance	Resistance		Present			Present	Present	Present
SRR4787168	Routine WGS post 2014	SRR4787168			South of England	2016-07-21	62.6959	M	2016	High risk	American Samoa	Pacific			S	Absent	Absent	Absent	Present	Absent	Absent	Absent	Absent	Absent	Absent	Absent	Absent	Absent	Present	Present	Absent	Present	Present	Absent	Susceptible	Susceptible	Resistance	Susceptible	Susceptible	Resistance	Resistance	Resistance		Present			Present	Present
SRR4787384	Routine WGS post 2014	SRR4787384			South of England	2016-08-30	21.2356	F	2016	None	No	None			S	Absent	Absent	Absent	Present	Absent	Absent	Absent	Absent	Absent	Absent	Absent	Absent	Absent	Present	Present	Absent	Present	Present	Absent	Susceptible	Susceptible	Resistance	Susceptible	Susceptible	Resistance	Resistance	Resistance		Present			Present	Present
SRR4787729	Routine WGS post 2014	SRR4787729			Midlands and East of England	2016-08-16	48.2548	M	2016	Unknown	Unknown				S	Present	Absent	Absent	Absent	Present	Present	Absent	Absent	Absent	Absent	Absent	Absent	Absent	Present	Present	Present	Present	Present	Absent	Susceptible	Resistance	Resistance	Resistance	Susceptible	Resistance	Resistance	Resistance		Present			Present	Present	Present
SRR4788079	Routine WGS post 2014	SRR4788079			Midlands and East of England	2016-05-09	47.9836	M	2016	High risk	Peru	Latin America			S	Present	Absent	Absent	Absent	Present	Present	Absent	Absent	Absent	Absent	Absent	Absent	Absent	Present	Present	Present	Present	Present	Absent	Susceptible	Resistance	Resistance	Resistance	Susceptible	Resistance	Resistance	Resistance		Present			Present	Present	Present
SRR6009923	Routine WGS post 2014	SRR6009923			South of England	2017-02-14	42.6932	M	2017	High risk	Kenya	Africa			S	Present	Absent	Absent	Absent	Absent	Present	Absent	Absent	Absent	Absent	Absent	Absent	Absent	Absent	Absent	Absent	Present	Absent	Present	Susceptible	Resistance	Susceptible	Resistance	Susceptible	Susceptible	Resistance	Resistance		Present			Present	Present	Present
SRR6009924	Routine WGS post 2014	SRR6009924			South of England	2017-03-03	45.9945	M	2017	Unknown	Unknown				S	ND	ND	ND	ND	ND	ND	ND	ND	ND	ND	ND	ND	ND	ND	ND	ND	ND	ND	ND	ND	ND	ND	ND	ND	ND	ND	ND		Present			Present	Present
229-11	Ref PMCID PMC3739510	SRR935490			London	2011-04-05	26	F	2011	High risk	Kenya	Africa			S	Absent	Absent	Absent	Absent	Absent	Absent	Absent	Present	Absent	Absent	Absent	Absent	Absent	Absent	Present	Absent	Present	Present	Absent	Susceptible	Susceptible	Susceptible	Resistance	Susceptible	Susceptible	Resistance	Resistance		Present			Present	Present
[truncated: 9 more columns]

## Sheet: Table S2
Contig	Length (bp)	Equivalence	Closest match (NCBI)	Query coverage	Identity	Summary	Resfinder
23169_1	5133502	23168_1, 23168_5, 23168_9,23168_10	LM996872.1	11	99	Bacterial chromosome	gyrAS83L
23169_2	2101	23168_3	JX238451.1	100	99	S. sonnei plasmid C 53G SpC Ss046
23169_3	142819	None	LM996862.1	47	99
23169_4	15726	None	LM997028.1	62	99
23169_5	17463	None	LM996862.1	65	99
23169_6	11306	None	LM996862.1	100	99
23169_7	1983	None	HG796434.1	100	92
23169_8	10677	None	LM996862.1	81	99
23169_9	4331	None	CP015142.1	100	100
23169_10	109272	23168_7	CP003298.1	100	99	p09EL50 from E. coli O104:H4 str. 2009EL-2050 (Republic of Georgia 2009)
23169_11	61414	23168_6	CP019011.1	93	99	S. sonnei clade 3 plasmid (similar to HE603110.1 from HUSEC41 from O104:H4 2001 from Germany	sul2, strA, strB, dfrA5
23169_12	6078	None	LM996982.1	100	99
23169_13	26392	23168_6	CP024254.1	64	99	S. sonnei clade 3 plasmid (similar to HE603110.1 from HUSEC41 from O104:H4 2001 from Germany
23169_14	2111	None	GU214746.1	88	84
23169_15	15397	None	LM996862.1	100	99
23168_1	4016000	23169_1	LM996882.1	29	99	Bacterial chromosome	gyrAS83L
23168_2	11129	None	LM996877.1	53	98
23168_3	5786	23169_2	LM996854.1	100	99	S. sonnei plasmid C 53G SpC Ss046
23168_4	10534	None	JN087528.1	95	99
23168_5	1070446	23169_1	LM996871.1	26	99	Bacterial chromosome
23168_6	116687	23169_11 and 23169_13	CP019011.1	56	99	S. sonnei clade 3 plasmid (similar to HE603110.1 from HUSEC41 from O104:H4 2001 from Germany	sul2, strA, strB, blaTEM-1B, dfrA5, tet(A)
23168_7	111507	23169_10	CP022085.1	97	99	p09EL50 from E. coli O104:H4 str. 2009EL-2050 (Republic of Georgia 2009)
23168_8	75567	None	LM996862.1	55	96
23168_9	13441	23169_1	LM996872.1	100	99	Bacterial chromosome
23168_10	15322	23169_1	LM996872.1	100	99	Bacterial chromosome
23168_11	10023	23169_1	LM996872.1	100	99
23168_12	10779	None	CP024475.1	83	99	(unpublished Shigella flexneri7b plasmid 94-3007)	mphA
